# Supplementary material for: Effect of Wet Aging on the Meat Quality of Two Cuts (Longissimus thoracis et lumborum and Quadriceps femoris) from Italian Local Goat Breeds Compared to the Saanen Cosmopolitan Breed
Source: Animals (Basel). 2025 Dec 31;16(1):115. doi: 10.3390/ani16010115 (PMC12785098; doi:10.3390/ani16010115)
Supplement: Supplementary file 1 [file animals-16-00115-s001.zip]

Archive with 1 entries (1 files):
- animals-4021675-supplementary.pdf
